# Supplementary material for: The effect of ethyl alcohol on the severity of injuries in fatal pedestrian victims of traffic crashes
Source: PLoS One. 2019 Sep 10;14(9):e0221749. doi: 10.1371/journal.pone.0221749 (PMC6736251; doi:10.1371/journal.pone.0221749)
Supplement: S1 Dataset — (XLSX) [file pone.0221749.s001.xlsx]

## Sheet: Control group
Gender	Age	Section Date	Injury mechanism	Type of injury	Alcohol concentration expressed in parts per mille	Event location	Place of death	Life threatening indicator (WWŻ)	ICISS for up to 10 of the most severe injuries	ICISS for up to 15 of the most severe injuries	ISS	NISS
2	18	2013	1	1	0	2	0	0.0542899	0.0623314	0.0586124	75	75
1	18	2010	1	1	0	1	1	0.0633398	0.0690663	0.0682874	59	66
1	19	2010	1	1	0	3	0	0.165594	0.178778	0.178528	75	75
1	19	2010	1	1	0	3	0	0.0744524	0.080518	0.080268	75	75
2	20	2009	1	1	0	2	1	0.143055	0.154926	0.154229	41	41
2	20	2010	1	1	0	3	1	0.0466604	0.0504669	0.0503051	66	66
1	23	2010	1	1	0	1	0	0.101561	0.109927	0.109494	75	75
2	24	2012	1	1	0	2	1	0.192927	0.207997	0.207997	29	34
2	24	2013	1	2	0	1	0	0.0905085	0.0975783	0.0975783	75	75
2	33	2013	1	1	0	1	0	0.170399	0.184727	0.183999	29	34
1	33	2010	1	1	0	3	1	0.0529742	0.0681198	0.0572021	59	66
2	34	2012	1	1	0	1	1	0.0662425	0.0734889	0.0715294	75	75
1	34	2012	1	1	0	3	0	0.020659	0.0226964	0.0223078	75	75
1	34	2009	1	2	0	3	0	0.0885386	0.0956049	0.0956049	75	75
2	38	2012	1	1	0	1	1	0.122247	0.141823	0.132397	36	48
1	41	2012	1	1	0	3	0	0.220253	0.238541	0.238208	75	75
1	42	2012	1	1	0	3	0	0.0630467	0.0923787	0.0699255	66	66
2	42	2010	1	1	0	1	0	0.125101	0.136584	0.135299	43	43
1	50	2009	1	1	0	1	1	0.207249	0.224867	0.224867	50	66
2	54	2010	1	1	0	1	1	0.137555	0.151785	0.149249	57	57
1	55	2009	1	1	0	1	0	0.0403567	0.0473124	0.0440855	75	75
1	57	2009	1	1	0	1	0	0.0980668	0.108606	0.107128	34	34
2	57	2011	1	1	0	3	0	0.0543568	0.0603129	0.0593793	66	75
1	58	2013	1	1	0	1	1	0.390297	0.42636	0.42636	50	50
2	59	2013	1	1	0	1	1	0.0506794	0.0653933	0.0558875	41	48
2	59	2013	1	1	0	1	1	0.211163	0.230674	0.230674	54	59
2	59	2009	1	1	0	1	1	0.219377	0.239647	0.239647	29	29
1	60	2010	1	1	0	1	0	0.0901406	0.099404	0.0984693	75	75
1	61	2013	1	1	0	1	1	0.059419	0.067027	0.0649091	34	34
1	62	2009	1	1	0	3	1	0.0923122	0.102233	0.100842	34	41
1	62	2009	1	1	0	1	0	0.261704	0.285885	0.285885	50	57
2	63	2012	1	1	0	2	0	0.19882	0.217191	0.217191	30	57
2	65	2012	1	1	0	1	1	0.23771	0.261327	0.261327	50	50
1	65	2009	1	1	0	1	0	0.175418	0.192847	0.192847	34	34
2	67	2009	1	1	0	3	0	0.0465282	0.0515048	0.0511509	48	48
1	69	2010	1	1	0	2	0	0.243687	0.267898	0.267898	75	75						LEGENDA
1	70	2009	1	1	0	2	1	0.22125	0.243572	0.243232	17	22
1	71	2013	1	1	0	2	1	0.168928	0.185711	0.185711	14	27						WZŻ/Wskaźnik Zagrożeni Życia (iloczyn wartości liczbowych współczynników ryzyka związnych z wiekiem, mechanizmem urazu oraz ciężkością obrażeń)
1	71	2009	1	1	0	1	0	0.025576	0.0309564	0.0281171	66	75						ICISS/Internationale Classification based Injury Severity Score (iloczyn warości liczbowych współczynników ryzyka maksymalnie 10 najcięższych obrażeń)
2	71	2009	1	2	0	1	1	0.0490116	0.0539564	0.0538811	38	43						ICISS/Internationale Classification based Injury Severity Score (iloczyn warości liczbowych współczynników ryzyka maksymalnie 15 najcięższych obrażeń)
2	72	2013	1	1	0	1	1	0.393199	0.432264	0.432264	29	34						Wskaźnik ciężkości obrażeń ISS /Injury Severity Score obliczony w oparciu o wartości liczbowe obrażeń pojedynczych według skali AIS/Abreviated Injury Scale
2	72	2009	1	1	0	1	0	0.0613427	0.0694617	0.0674373	75	75						Wskaźnik ciężkości obrażeń NISS/New Injury Severity Score obliczony w oparciu o wartości liczbowe obrażeń pojedynczych według skali AIS/Abreviated Injury Scale
1	74	2013	1	1	0	2	1	0.0415104	0.054005	0.0456345	75	75
1	74	2013	1	2	0	2	1	0.153538	0.168792	0.168792	38	50						Miejsce zdarzenia:
2	75	2012	1	1	0	1	1	0.430847	0.492861	0.492861	34	34
1	75	2011	1	1	0	1	0	0.26892	0.307627	0.307627	21	27						1 - miasto Stołeczne Warszawa
1	75	2013	1	1	0	3	0	0.042433	0.0552693	0.0486084	66	66						2 - tereny miejskie aglomeracji warszawskiej
1	75	2012	1	1	0	2	0	0.113634	0.134631	0.12999	50	50						3 - tereny wiejskie aglomeracji warszawskiej
1	76	2012	1	1	0	1	0	0.0431043	0.055645	0.0493775	36	48
1	76	2013	1	3	0	1	0	0.360774	0.412702	0.412702	33	75						Miejsce zgonu:
1	76	2011	1	1	0	3	0	0.184732	0.218865	0.211321	75	75
2	76	2011	1	3	0	1	1	0.261213	0.298811	0.298811	21	34						1 - zgon w pierwszej dobie hospitalizacji
1	77	2009	1	1	0	1	1	0.298855	0.341871	0.341871	38	50						0 - zgon na miejscu zdarzenia
1	78	2010	1	1	0	2	1	0.495353	0.566652	0.566652	29	29
2	78	2009	1	1	0	2	0	0.0573211	0.0681409	0.0655716	50	57						Podział ciężkości obrażeń wg:		WZŻ/ICISS	ISS/NISS
1	78	2010	1	1	0	2	1	0.0536618	0.0661956	0.0613856	50	57
2	79	2009	1	1	0	3	0	0.0106584	0.0235395	0.0135106	75	75						1. Obrażenia krytyczne		0-0,249	>25
2	80	2009	1	1	0	3	0	0.0622708	0.0724444	0.0712338	50	75						2. Obrażenia bardzo ciężkie		0,25-0,749	16 do 25
2	80	2012	1	2	0	1	1	0.0730331	0.0835452	0.0835452	34	43						3. Obrażenia średnio ciężkie		0,75-0,899	10 do 15
2	81	2009	1	1	0	3	1	0.332908	0.380825	0.380825	34	34						4. Obrażenia lekkie		>=9	1 do 9
1	81	2009	1	1	0	1	1	0.0966324	0.113522	0.110541	41	48
2	81	2009	1	1	0	1	1	0.43321	0.495565	0.495565	27	27						Płeć:
1	82	2009	1	1	0	1	1	0.200692	0.230487	0.229578	41	41
2	82	2009	1	1	0	1	1	0.209863	0.24007	0.24007	38	57						1.Kobieta
1	83	2009	1	2	0	1	0	0.067196	0.0768679	0.0768679	35	43						2.Mężczyzna
2	83	2013	1	1	0	3	1	0.104357	0.120716	0.119377	43	50
1	83	2009	1	1	0	1	1	0.219919	0.252568	0.251573	22	27
1	83	2009	1	1	0	1	0	0.0216291	0.0454499	0.0265504	75	75
1	83	2010	1	1	0	1	0	0.132821	0.15315	0.151939	75	75
2	84	2011	1	1	0	3	0	0.196798	0.225124	0.225124	29	34
2	84	2010	1	1	0	2	0	0.24548	0.280813	0.280813	24	34
2	84	2009	1	1	0	1	1	0.0939215	0.10744	0.10744	34	41
1	86	2010	1	1	0	3	0	0.0526061	0.0785748	0.0607491	34	48
2	86	2012	1	2	0	3	0	0.0497899	0.0569564	0.0569564	38	43
1	86	2012	1	1	0	2	0	0.140239	0.162638	0.160424	50	57
1	87	2009	1	1	0	2	1	0.308517	0.352923	0.352923	34	34
1	87	2009	1	1	0	3	1	0.171988	0.196743	0.196743	50	50
1	87	2011	1	1	0	3	1	0.242912	0.277876	0.277876	34	41
1	87	2013	1	1	0	3	0	0.349393	0.399683	0.399683	45	57
2	88	2013	1	1	0	1	1	0.112745	0.128973	0.128973	41	41
1	88	2011	1	1	0	1	1	0.654647	0.748874	0.748874	30	38
1	88	2009	1	1	0	1	0	0.154288	0.179237	0.176496	50	66
2	89	2009	1	1	0	1	1	0.277394	0.317321	0.317321	29	34
1	89	2013	1	1	0	1	0	0.0433203	0.0695675	0.0511202	75	75
2	90	2012	1	1	0	1	1	0.213276	0.243973	0.243973	27	27
1	91	2010	1	1	0	1	1	0.0855226	0.0982194	0.0978324	50	50

## Sheet: Study group
Gender	Age	Section Date	Injury mechanism	Type of injury	Alcohol concentration expressed in parts per mille	Event location	Place of death	Life threatening indicator (WWŻ)	ICISS for up to 10 of the most severe injuries	ICISS for up to 15 of the most severe injuries	ISS	NISS
2	26	2011	1	1	0.2	1	0	0.0271486	0.0361421	0.0293153	75	75
1	29	2010	1	1	0.2	2	0	0.120561	0.130183	0.130183	29	34
1	57	2013	1	2	0.5	1	1	0.0453221	0.0496592	0.0495097	22	27
1	36	2011	1	1	0.5	3	0	0.0329109	0.0386183	0.0355938	75	75
2	74	2012	1	1	0.6	2	1	0.108396	0.119332	0.119166	75	75
2	54	2009	1	1	0.7	1	0	0.325359	0.353018	0.353018	50	50
2	39	2009	1	1	0.7	3	1	0.0686623	0.0799513	0.0742595	41	41
1	39	2012	1	1	0.8	2	0	0.0261562	0.0350438	0.0284004	75	75
1	59	2009	1	1	0.8	2	0	0.187696	0.205039	0.205039	75	75
2	59	2012	1	1	0.9	1	1	0.730942	0.79848	0.79848	27	38
1	45	2013	1	1	0.9	3	1	0.175866	0.191083	0.190817	24	34
2	64	2009	1	1	0.9	2	0	0.16142	0.182137	0.176335	27	27
2	36	2011	1	1	1	2	0	0.102845	0.119944	0.111228	41	41
2	57	2011	1	1	1	1	1	0.106056	0.116314	0.115856	36	41
2	22	2011	1	1	1	3	0	0.118326	0.127569	0.127569	75	75
2	67	2011	1	1	1	3	1	0.188805	0.207564	0.207564	17	27
2	48	2011	1	1	1.1	3	0	0.335851	0.364402	0.364402	38	43
2	48	2011	1	1	1.1	3	0	0.139014	0.150831	0.150831	34	34
2	57	2011	1	1	1.1	3	0	0.0868905	0.101458	0.0949189	43	43
1	20	2009	1	1	1.1	1	0	0.197445	0.212868	0.212868	43	43
2	37	2011	1	1	1.1	3	0	0.0660766	0.0744532	0.071463	75	75
2	28	2013	1	1	1.2	3	0	0.125029	0.135196	0.135008	22	27
2	45	2012	1	1	1.2	2	1	0.049873	0.0578848	0.0541127	41	41
2	60	2009	1	1	1.3	3	0	0.0999083	0.115454	0.10914	50	57
2	18	2012	1	1	1.3	3	0	0.180223	0.1943	0.1943	57	57
2	54	2013	1	1	1.3	3	0	0.0745179	0.0841463	0.0808526	75	75
2	20	2012	1	2	1.4	1	0	0.041674	0.045107	0.0449292	75	75
2	33	2010	1	1	1.4	2	0	0.116663	0.125974	0.125974	19	27
2	62	2009	1	1	1.4	3	0	0.0592728	0.0674963	0.0647495	27	27
2	70	2013	1	1	1.4	2	1	0.104539	0.115772	0.114925	41	48
1	18	2010	1	1	1.4	3	0	0.0197432	0.025905	0.0213858	75	75
2	58	2013	1	1	1.5	1	1	0.128762	0.140856	0.14066	38	43
2	47	2009	1	1	1.5	3	0	0.0452009	0.0531045	0.0491393	75	75
2	40	2012	1	1	1.5	1	1	0.193955	0.210059	0.209766	50	50
2	21	2009	1	1	1.6	1	0	0.131342	0.166975	0.142945	59	75
1	59	2013	1	1	1.6	3	0	0.164153	0.17957	0.17932	59	59
2	30	2013	1	5	1.6	3	1	0.555064	0.599364	0.599364	29	41
2	42	2012	1	1	1.6	2	1	0.266597	0.288732	0.288329	29	41
2	58	2012	1	1	1.6	3	0	0.306112	0.334396	0.334396	75	75
2	65	2009	1	3	1.6	3	0	0.222835	0.244975	0.244975	43	43
2	41	2013	1	1	1.7	3	0	0.0446827	0.0612057	0.0489919	75	75
1	41	2013	1	1	1.7	2	0	0.187167	0.205217	0.202424	75	75
2	47	2010	1	1	1.7	1	1	0.5623	0.610101	0.610101	22	22
2	66	2009	1	1	1.7	1	0	0.0150934	0.0234379	0.0168219	50	57
2	24	2012	1	1	1.7	2	0	0.0804446	0.0871199	0.0867283	29	34
1	46	2011	1	1	1.8	2	0	0.0387424	0.0450828	0.0420358	34	48
1	56	2010	1	1	1.8	3	0	0.0725681	0.0825588	0.0792732	41	48
2	38	2011	1	2	1.8	1	0	0.133871	0.144783	0.144783	38	43
1	59	2009	1	2	1.8	2	1	0.0764073	0.0834672	0.0834672	10	27
1	42	2013	1	1	1.8	3	0	0.131749	0.144991	0.142489	75	75
2	43	2012	1	1	1.8	3	1	0.208741	0.226073	0.225757	27	27
2	59	2013	1	1	1.9	2	0	0.0496312	0.0544315	0.054217	75	75
2	26	2010	1	2	1.9	2	0	0.0332138	0.0358646	0.0358646	75	75
2	55	2010	1	1	1.9	1	0	0.154328	0.170914	0.168587	75	75
2	35	2011	1	1	2	1	0	0.0900549	0.106442	0.097396	75	75
2	44	2012	1	1	2	3	0	0.151676	0.16722	0.16404	29	41
2	27	2012	1	1	2	2	0	0.0891303	0.0966246	0.0962439	75	75
2	27	2009	1	2	2	1	1	0.0463574	0.0500572	0.0500572	29	34
2	57	2013	1	1	2	3	0	0.049846	0.0570058	0.0544516	50	57
1	29	2011	1	1	2	3	0	0.189046	0.204134	0.204134	75	75
2	27	2011	1	1	2.1	3	1	0.252002	0.272114	0.272114	34	34
2	47	2012	1	1	2.1	1	0	0.0510017	0.0554147	0.0553373	75	75
2	40	2011	1	2	2.1	2	0	0.0611413	0.0661254	0.0661254	14	27
1	54	2013	1	1	2.1	3	0	0.0537448	0.0703152	0.0583951	75	75
2	52	2011	1	1	2.1	2	0	0.145105	0.157528	0.15744	75	75
2	56	2009	1	1	2.2	1	1	0.0828077	0.0908168	0.0904589	38	43
2	23	2010	1	1	2.2	2	0	0.115144	0.124311	0.124138	29	41
1	41	2011	1	1	2.2	2	0	0.0431694	0.0572321	0.0471316	75	75
2	53	2009	1	1	2.2	3	1	0.2272	0.246515	0.246515	36	41
2	51	2009	1	2	2.2	3	0	0.0506208	0.0549241	0.0549241	22	27
1	48	2009	1	1	2.2	3	0	0.0387018	0.0518101	0.0420506	75	75
2	54	2011	1	1	2.3	3	0	0.102622	0.111787	0.111346	75	75
2	46	2013	1	1	2.3	3	0	0.065763	0.0714532	0.0713535	66	66
2	70	2011	1	1	2.3	1	1	0.234759	0.258443	0.258083	75	75
2	36	2010	1	1	2.3	3	0	0.030185	0.049007	0.0355699	59	75
2	43	2011	1	1	2.3	3	0	0.0729332	0.0824692	0.0788786	45	57
2	36	2011	1	1	2.4	3	0	0.0716044	0.0774414	0.0774414	75	75
2	37	2013	1	1	2.4	1	0	0.0791501	0.0950047	0.0859409	34	34
2	54	2013	1	1	2.4	3	0	0.0578177	0.0723518	0.0627327	75	75
2	69	2011	1	1	2.4	3	0	0.110985	0.122856	0.122012	75	75
1	50	2010	1	1	2.4	1	0	0.0835372	0.0973031	0.0906387	75	75
2	29	2013	1	1	2.5	3	0	0.171227	0.184893	0.184893	36	41
2	51	2013	1	1	2.5	3	0	0.231689	0.251385	0.251385	34	34
2	25	2010	1	1	2.5	1	0	0.162505	0.17572	0.175475	75	75
2	63	2009	1	1	2.5	3	0	0.0359866	0.0536014	0.0399797	75	75
2	62	2009	1	1	2.7	1	0	0.101359	0.119616	0.111007	75	75
2	52	2009	1	1	2.7	3	0	0.256308	0.278225	0.278097	27	27
2	28	2013	1	2	2.7	3	0	0.0194991	0.0253887	0.0210847	34	34
2	61	2013	1	1	2.7	2	1	0.150404	0.164301	0.164301	21	34
2	67	2012	1	1	2.7	1	0	0.1929	0.218227	0.212066	38	50
2	53	2012	1	1	2.7	3	0	0.074696	0.0826684	0.0810459	50	57
2	25	2013	1	1	2.8	3	0	0.0672675	0.0729235	0.0726361	29	34
2	54	2011	1	1	2.8	3	0	0.0429395	0.0574936	0.0466549	75	75						LEGEND
2	67	2010	1	1	2.8	2	0	0.0641177	0.0721946	0.070488	41	48
2	59	2010	1	1	2.8	3	0	0.0441008	0.0554348	0.0481756	34	41						WZŻ / Life Threatened Index (product of numerical values ​​of risk factors related to age, mechanism of injury and severity of injury)
2	41	2011	1	1	2.8	2	0	0.101364	0.110061	0.109627	41	41						ICISS / Internationale Classification based Injury Severity Score (product of the numerical values ​​of risk factors of up to 10 of the heaviest injuries)
2	58	2013	1	1	3	1	0	0.13473	0.147384	0.147179	42	50						ICISS / Internationale Classification based Injury Severity Score (product of the numerical values ​​of the risk factors of up to 15 of the heaviest injuries)
2	46	2011	1	1	3	3	0	0.0294127	0.036607	0.0319576	75	75						Severity Score ISS / Injury Severity Score calculated based on the number of individual injuries according to the AIS / Abreviated Injury Scale scale
2	53	2009	1	1	3.1	3	0	0.0741036	0.0842759	0.0804031	50	50						Severity of injury indicator NISS / New Injury Severity Score calculated based on the number of individual injuries according to the AIS / Abreviated Injury Scale scale
2	64	2013	1	1	3.1	1	0	0.124742	0.137561	0.136268	75	75
2	55	2009	1	1	3.2	3	0	0.191066	0.2116	0.20872	43	50						Event location:
2	48	2010	1	1	3.3	3	1	0.124711	0.135502	0.135313	50	57
2	30	2011	1	4	3.4	3	0	0.810493	0.87518	0.87518	30	45						1 - capital city of Warsaw
2	41	2010	1	2	3.4	1	0	0.042768	0.0462544	0.0462544	75	75						2 - urban areas of the Warsaw agglomeration
2	49	2009	1	1	3.4	3	0	0.0602038	0.0703152	0.0653217	50	50						3 - rural areas of the Warsaw agglomeration
2	52	2010	1	3	3.5	3	0	0.508429	0.551651	0.551651	21	41
1	54	2012	1	1	3.5	3	0	0.0181007	0.033612	0.0206618	50	57						Place of death:
2	55	2010	1	1	3.5	1	0	0.0574715	0.0640386	0.0627817	41	41
2	21	2012	1	2	3.6	3	0	0.117308	0.126472	0.126472	29	34						1 - death on the first day of hospitalization
2	65	2011	1	3	3.6	1	1	0.458228	0.503755	0.503755	29	41						0 - death at the scene
1	45	2009	1	2	3.6	3	0	0.0921794	0.100016	0.100016	75	75
2	51	2009	1	1	3.7	3	0	0.0585565	0.0635344	0.0635344	75	75						Division of severity of injuries according to: WZŻ / ICISS ISS / NISS		WZŻ/ICISS	ISS/NISS
2	30	2009	1	1	3.7	3	0	0.0873889	0.096661	0.0943634	75	75
2	53	2010	1	1	4.4	3	0	0.235186	0.255179	0.255179	36	48						1. Critical damage 0-0.249> 25		0-0,249	>25
																		2. Very severe damage 0.25-0.749 16 to 25		0,25-0,749	16 do 25
																		3. Medium-heavy damage 0.75-0.899 10 to 15		0,75-0,899	10 do 15
																		4. Light damage> = 9 1 to 9		>=9	1 do 9
																		Gender:
																		Woman
																		Man
																		2.Mężczyzna
